# Supplementary material for: Identification of Toxocara canis Antigen-Interacting Partners by Yeast Two-Hybrid Assay and a Putative Mechanism of These Host–Parasite Interactions
Source: Pathogens. 2021 Jul 28;10(8):949. doi: 10.3390/pathogens10080949 (PMC8398310; doi:10.3390/pathogens10080949)
Supplement: Supplementary file 1 [file pathogens-10-00949-s001.zip]

Archive with 4 entries (4 files):
- Supplementary File S2.xlsx
- Supplementary File S3.xlsx
- Supplementary File S4.xlsx
- Supplementary File S1.xlsx
