# Supplementary material for: Identification of Toxocara canis Antigen-Interacting Partners by Yeast Two-Hybrid Assay and a Putative Mechanism of These Host–Parasite Interactions
Source: Pathogens. 2021 Jul 28;10(8):949. doi: 10.3390/pathogens10080949 (PMC8398310; doi:10.3390/pathogens10080949)
Supplement: Supplementary file 1 [file pathogens-10-00949-s001.zip › Supplementary File S2.xlsx]

## Sheet: Tc-MUC-3
File S2. Tc-MUC-3 prey interaction proteins
							Tc-MUC-3	prey	type of interaction	interacting protein			GO Annotations	Description from UniProt / NCBI:
								AGR3/TMEM199	physical intreraction	ERLIN1	ER lipid raft associated 1	https://www.uniprot.org/uniprot/O75477	cholesterol binding	Component of the ERLIN1/ERLIN2 complex which mediates the endoplasmic reticulum-associated degradation (ERAD) of inositol 1,4,5-trisphosphate receptors (IP3Rs). Involved in regulation of cellular cholesterol homeostasis by regulation the SREBP signaling pathway. Binds cholesterol and may promote ER retention of the SCAP-SREBF complex
													ubiquitin protein ligase binding
								UQCRFS1	physical intreraction	LYRM7	Complex III assembly factor LYRM7	https://www.uniprot.org/uniprot/Q5U5X0	cellular respiration	Assembly factor required for Rieske Fe-S protein UQCRFS1 incorporation into the cytochrome b-c1 (CIII) complex. Functions as a chaperone, binding to this subunit within the mitochondrial matrix and stabilizing it prior to its translocation and insertion into the late CIII dimeric intermediate within the mitochondrial inner membrane
													mitochondrial respiratory chain complex III assembly
								AGR3	physical intreraction	LYPD3	LY6/PLAUR domain containing 3	https://www.uniprot.org/uniprot/O95274	laminin binding	Supports cell migration. May be involved in urothelial cell-matrix interactions. May be involved in tumor progression.
													cell-matrix adhesion
								UQCRFS1	physical interaction and common pathway	CYC1	cytochrome c1	https://www.uniprot.org/uniprot/P08574	electron transporter	Component of the ubiquinol-cytochrome c oxidoreductase, a multisubunit transmembrane complex that is part of the mitochondrial electron transport chain which drives oxidative phosphorylation.
													metal ion binding
								POLR2G	physical intreraction	FNDC4	Fibronectin type III domain-containing protein 4	https://www.uniprot.org/uniprot/Q9H6D8	negative regulation of inflammatory response	Acts as an anti-inflammatory factor in the intestine and colon. Binds to and acts on macrophages to downregulate pro-inflammatory gene expression. Affects key macrophage functions, including phagocytosis, by downregulating many key pathways for macrophage activation, partly via by STAT3 activation and signaling. May be required to dampen the immunological response in colitis
													response to transforming growth factor beta
								POLR2G	physical interaction and common pathway	POLR2D	RNA polymerase II subunit D	https://www.uniprot.org/uniprot/O15514	DNA-directed 5'-3' RNA polymerase activity	Component of RNA polymerase II which synthesizes mRNA precursors and many functional non-coding RNAs.
													nucleotide binding
								AGR3	physical intreraction	ASB10	Ankyrin repeat and SOCS box protein 10	https://www.uniprot.org/uniprot/Q8WXI3	intracellular signal transduction	This protein is involved in the pathway protein ubiquitination, which is part of Protein modification
													protein ubiquitination
								DAZAP	physical intreraction	CXCL2	C-X-C motif chemokine 2	https://www.uniprot.org/uniprot/P19875	chemokine activity	Produced by activated monocytes and neutrophils and expressed at sites of inflammation. Hematoregulatory chemokine, which, in vitro, suppresses hematopoietic progenitor cell proliferation. GRO-beta(5-73) shows a highly enhanced hematopoietic activity
													CXCR chemokine receptor binding
								POLR2G	physical intreraction	STK19	serine/threonine kinase 19	https://www.uniprot.org/uniprot/P49842	protein serine/threonine kinase activity	Serine/threonine-protein kinase that acts as a key regulator of NRAS signaling by mediating phosphorylation of NRAS at 'Ser-89', thereby enhancing NRAS-binding to its downstream effectors (MHC) class III region on chromosome 6
													Ras GTPase binding
								DAZAP	physical intreraction	BATF2	basic leucine zipper ATF-like transcription factor 2	https://www.uniprot.org/uniprot/Q8N1L9	DNA-binding transcription factor activity, RNA polymerase II-specific	AP-1 family transcription factor that controls the differentiation of lineage-specific cells in the immune system. Following infection, participates in the differentiation of CD8+ thymic conventional dendritic cells in the immune system
													myeloid dendritic cell differentiation
								DAZAP	physical intreraction	ZFAND2B	AN1-type zinc finger protein 2B	https://www.uniprot.org/uniprot/Q8WV99	ubiquitin binding	Plays a role in protein homeostasis by regulating both the translocation and the ubiquitin-mediated proteasomal degradation of nascent proteins at the endoplasmic reticulum. It is involved in the regulation of signal-mediated translocation of proteins into the endoplasmic reticulum. It also plays a role in the ubiquitin-mediated proteasomal degradation of proteins for which signal-mediated transl…
													regulation of insulin-like growth factor receptor signaling pathway
								DAZAP	physical intreraction	UBB	Polyubiquitin-B	https://www.uniprot.org/uniprot/P0CG47	ubiquitin protein ligase binding	Exists either covalently attached to another protein, or free (unanchored). When covalently bound, it is conjugated to target proteins via an isopeptide bond either as a monomer (monoubiquitin), a polymer linked via different Lys residues of the ubiquitin (polyubiquitin chains) or a linear polymer linked via the initiator Met of the ubiquitin (linear polyubiquitin chains). Polyubiquitin chains, w…
													activation of MAPK activity
								POLR2G	physical intreraction	RECQL5	ATP-dependent DNA helicase Q5	https://www.uniprot.org/uniprot/O94762	DNA helicase activity	Isoform beta is a DNA helicase that plays an important role in DNA replication, transcription and repair. Inhibits elongation of stalled transcripts at DNA damage sites by binding to the RNA polymerase II subunit POLR2A and blocking the TCEA1 binding site. Required for mitotic chromosome separation after cross-over events and cell cycle progress. Required for efficient DNA repair, including repai…
													RNA polymerase II complex binding
								UQCRFS1	common pathway	MAOB	monoamine oxidase B	https://www.uniprot.org/uniprot/P27338	primary amine oxidase activity	Catalyzes the oxidative deamination of biogenic and xenobiotic amines and has important functions in the metabolism of neuroactive and vasoactive amines in the central nervous system and peripheral tissues
													neurotransmitter catabolic process
								DAZAP	physical intreraction	TCF7	Transcription factor 7	https://www.uniprot.org/uniprot/P36402	DNA-binding transcription activator activity, RNA polymerase II-specific	Transcriptional activator involved in T-cell lymphocyte differentiation. Necessary for the survival of CD4+ CD8+ immature thymocytes.
													immune response
								TSPAN13	physical intreraction	GLP1R	glucagon like peptide 1 receptor	https://www.uniprot.org/uniprot/P43220	G protein-coupled peptide receptor activity	G-protein coupled receptor for glucagon-like peptide 1 (GLP-1), Ligand binding triggers activation of a signaling cascade that leads to the activation of adenylyl cyclase and increased intracellular cAMP levels, Plays a role in regulating insulin secretion in response to GLP-1
													cAMP-mediated signaling
								AGR3	physical intreraction	LSM1	U6 snRNA-associated Sm-like protein LSm1	https://www.uniprot.org/uniprot/O15116	mRNA binding	Plays a role in the degradation of histone mRNAs, the only eukaryotic mRNAs that are not polyadenylated; Probably also part of an LSm subunits-containing complex involved in the general process of mRNA degradation
													histone mRNA catabolic process
								DAZAP	physical intreraction	SMAP2	Stromal membrane-associated protein 2	https://www.uniprot.org/uniprot/Q8WU79	GTPase activator activity	GTPase activating protein that acts on ARF1. Can also activate ARF6 (in vitro). May play a role in clathrin-dependent retrograde transport from early endosomes to the trans-Golgi network
													metal ion binding
								UQCRFS1	physical intreraction	SOX5	SRY-box transcription factor 5	https://www.uniprot.org/uniprot/P35711	DNA-binding transcription factor activity, RNA polymerase II-specific	Transcription factor involved in chondrocytes differentiation and cartilage formation
													chondrocyte differentiation
								POLR2G	physical interaction and common pathway	POLR2F	RNA polymerase II, I and III subunit F	https://www.uniprot.org/uniprot/U3KPY1	DNA-directed 5'-3' RNA polymerase activity	This gene encodes the sixth largest subunit of RNA polymerase II, the polymerase responsible for synthesizing messenger RNA in eukaryotes
													transcription, DNA-templated
