# Supplementary material for: Identification of Toxocara canis Antigen-Interacting Partners by Yeast Two-Hybrid Assay and a Putative Mechanism of These Host–Parasite Interactions
Source: Pathogens. 2021 Jul 28;10(8):949. doi: 10.3390/pathogens10080949 (PMC8398310; doi:10.3390/pathogens10080949)
Supplement: Supplementary file 1 [file pathogens-10-00949-s001.zip › Supplementary File S3.xlsx]

## Sheet: Tc-CTL-1
File S3. Tc-CTL-1 prey interaction proteins
							Tc-CTL-1	prey	type of interaction	interacting protein			GO Annotations	Description from UniProt / NCBI:
								CTSB	physical intreraction	PROCR	Endothelial protein C receptor	https://www.uniprot.org/uniprot/Q9UNN8	signaling receptor activity	Binds activated protein C. Enhances protein C activation by the thrombin-thrombomodulin complex; plays a role in the protein C pathway controlling blood coagulation.
													negative regulation of coagulation
								CTSB	physical intreraction	USP29	Ubiquitin carboxyl-terminal hydrolase 29	https://www.uniprot.org/uniprot/Q9HBJ7	thiol-dependent ubiquitin-specific protease activity	GO - Molecular functioni
													ubiquitin-dependent protein catabolic process
								CTSB	physical intreraction	LRP2	Low-density lipoprotein receptor-related protein 2	https://www.uniprot.org/uniprot/P98164	calcium ion binding	a multi-ligand endocytic receptor that is expressed in many different tissues but primarily in absorptive epithilial tissues such as the kidney. The LRP2 protein is critical for the reuptake of numerous ligands, including lipoproteins, sterols, vitamin-binding proteins, and hormones. This protein also has a role in cell-signaling; extracellular ligands include parathyroid horomones and the morpho…
													lipid metabolic process
								CTSB	physical intreraction	MSI2	musashi RNA binding protein 2	https://www.uniprot.org/uniprot/Q96DH6	identical protein binding	RNA binding protein that regulates the expression of target mRNAs at the translation level. May play a role in the proliferation and maintenance of stem cells in the central nervous system
													RNA binding
								JAGN1	physical intreraction	SCAMP2	Secretory carrier-associated membrane protein 2	https://www.uniprot.org/uniprot/O15127	post-Golgi vesicle-mediated transport	Functions in post-Golgi recycling pathways. Acts as a recycling carrier to the cell surface.
													protein transport
								SEPP1	physical intreraction	MEOX2	Homeobox protein MOX-2	https://www.uniprot.org/uniprot/P50222	DNA-binding transcription activator activity, RNA polymerase II-specific	Mesodermal transcription factor that plays a key role in somitogenesis and is required for sclerotome development; May have a regulatory role when quiescent vascular smooth muscle cells reenter the cell cycle
													multicellular organism development
								ANKHD1	physical intreraction	UNC93B1	Protein unc-93 homolog B1	https://www.uniprot.org/uniprot/Q9H1C4	Toll-like receptor binding	Plays an important role in innate and adaptive immunity by regulating nucleotide-sensing Toll-like receptor (TLR) signaling. Required for the transport of a subset of TLRs (including TLR3, TLR7 and TLR9) from the endoplasmic reticulum to endolysosomes where they can engage pathogen nucleotides and activate signaling cascades. May play a role in autoreactive B-cells removal
													toll-like receptor signaling pathway
								CTSB	common pathway	USF2	Upstream stimulatory factor 2	https://www.uniprot.org/uniprot/Q15853	DNA-binding transcription factor activity, RNA polymerase II-specific	Transcription factor that binds to a symmetrical DNA sequence (E-boxes) (5'-CACGTG-3') that is found in a variety of viral and cellular promoters
													positive regulation of transcription by RNA polymerase II
								CTSB	common pathway	USF1	Upstream stimulatory factor 1	https://www.uniprot.org/uniprot/P22415	DNA-binding transcription factor activity, RNA polymerase II-specific	Transcription factor that binds to a symmetrical DNA sequence (E-boxes) (5'-CACGTG-3') that is found in a variety of viral and cellular promoters.
													regulation of transcription by RNA polymerase II
								CTSB	physical intreraction	CSTA	cystatin A	https://www.uniprot.org/uniprot/P01040	cysteine-type endopeptidase inhibitor activity	This is an intracellular thiol proteinase inhibitor. Has an important role in desmosome-mediated cell-cell adhesion in the lower levels of the epidermis
													negative regulation of proteolysis
								CTSB	physical intreraction	CST3	cystatin C	https://www.uniprot.org/uniprot/P01034	cysteine-type endopeptidase inhibitor activity	As an inhibitor of cysteine proteinases, this protein is thought to serve an important physiological role as a local regulator of this enzyme activity.
													cellular protein metabolic process
								CTSB	common pathway	SP3	Transcription factor Sp3	https://www.uniprot.org/uniprot/Q02447	DNA-binding transcription repressor activity, RNA polymerase II-specific	Transcriptional factor that can act as an activator or repressor depending on isoform and/or post-translational modifications. Binds to GT and GC boxes promoter elements. Competes with SP1 for the GC-box promoters. Weak activator of transcription but can activate a number of genes involved in different processes such as cell-cycle regulation, hormone-induction and house-keeping
													T cell differentiation
								ANKHD1	physical intreraction	MAGEA1	Melanoma-associated antigen 1	https://www.uniprot.org/uniprot/P43355	histone deacetylase binding	May be involved in transcriptional regulation through interaction with SNW1 and recruiting histone deactelyase HDAC1. May inhibit notch intracellular domain (NICD) transactivation. May play a role in embryonal development and tumor transformation or aspects of tumor progression. Antigen recognized on a melanoma by autologous cytolytic T-lymphocytes
													negative regulation of Notch signaling pathway
								JAGN1	physical intreraction	SEC61A1	Protein transport protein Sec61 subunit alpha isoform 1	https://www.uniprot.org/uniprot/P61619	calcium channel activity	Component of SEC61 channel-forming translocon complex that mediates transport of signal peptide-containing precursor polypeptides across endoplasmic reticulum (ER). Forms a ribosome receptor and a gated pore in the ER membrane, both functions required for cotranslational translocation of nascent polypeptides
													protein targeting to ER
								CTSB	physical intreraction	CSTB	cystatin B	https://www.uniprot.org/uniprot/P04080	cysteine-type endopeptidase inhibitor activity	This is an intracellular thiol proteinase inhibitor. Tightly binding reversible inhibitor of cathepsins L, H and B.
													negative regulation of proteolysis
								CTSB	common pathway	ETS1	Protein C-ets-1	https://www.uniprot.org/uniprot/P14921	DNA-binding transcription activator activity, RNA polymerase II-specific	Transcription factor. Directly controls the expression of cytokine and chemokine genes in a wide variety of different cellular contexts. May control the differentiation, survival and proliferation of lymphoid cells. May also regulate angiogenesis through regulation of expression of genes controlling endothelial cell migration and invasion.
													immune response
								SLC44A1	physical intreraction	KCNE3	Potassium voltage-gated channel subfamily E member 3	https://www.uniprot.org/uniprot/Q9Y6H6	potassium channel regulator activity	Ancillary protein that assembles as a beta subunit with a voltage-gated potassium channel complex of pore-forming alpha subunits. Modulates the gating kinetics and enhances stability of the channel complex.
													membrane repolarization during action potential
								JAGN1	physical intreraction	VKORC1	vitamin K epoxide reductase complex subunit 1	https://www.uniprot.org/uniprot/Q9BQB6	vitamin-K-epoxide reductase (warfarin-insensitive) activity	Involved in vitamin K metabolism. Catalytic subunit of the vitamin K epoxide reductase (VKOR) complex which reduces inactive vitamin K 2,3-epoxide to active vitamin K.
													regulation of blood coagulation
								ANKHD1	physical intreraction	CDT1	DNA replication factor Cdt1	https://www.uniprot.org/uniprot/Q9H211	chromatin binding	Required for both DNA replication and mitosis, DNA replication licensing factor, required for pre-replication complex assembly
													mitotic cell cycle
								CTSB	common pathway	RELA	Transcription factor p65	https://www.uniprot.org/uniprot/E9PMD5	DNA-binding transcription factor activity	NF-kB transcription factor subunit
													positive regulation of NF-kappaB transcription factor activity
