# Supplementary material for: Identification of Toxocara canis Antigen-Interacting Partners by Yeast Two-Hybrid Assay and a Putative Mechanism of These Host–Parasite Interactions
Source: Pathogens. 2021 Jul 28;10(8):949. doi: 10.3390/pathogens10080949 (PMC8398310; doi:10.3390/pathogens10080949)
Supplement: Supplementary file 1 [file pathogens-10-00949-s001.zip › Supplementary File S4.xlsx]

## Sheet: Tc-TES-26
File S4. Tc-TES-26 prey interaction proteins
							Tc-TES-26	prey	type of interaction	interacting protein			GO annotations	Description from UniProt / NCBI:
								STX8	common pathway	TSNARE1	t-SNARE domain-containing protein 1	https://www.uniprot.org/uniprot/Q96NA8	SNAP receptor activity
													intracellular protein transport
								STX8	physical interaction and common pathway	VAMP7	vesicle associated membrane protein 7	https://www.uniprot.org/uniprot/P51809	SNAP receptor activity	Involved in the targeting and/or fusion of transport vesicles to their target membrane during transport of proteins from the early endosome to the lysosome. Required for heterotypic fusion of late endosomes with lysosomes and homotypic lysosomal fusion. Required for calcium regulated lysosomal exocytosis. Involved in the export of chylomicrons from the endoplasmic reticulum to the cis Golgi. Requ…
													exocytosis
								STX8	physical interaction and common pathway	VTI1B	Vesicle transport through interaction with t-SNAREs homolog 1B	https://www.uniprot.org/uniprot/Q9UEU0	SNAP receptor activity	V-SNARE that mediates vesicle transport pathways through interactions with t-SNAREs on the target membrane. These interactions are proposed to mediate aspects of the specificity of vesicle trafficking and to promote fusion of the lipid bilayers. May be concerned with increased secretion of cytokines associated with cellular senescence.
													vesicle-mediated transport
								STX8	physical interaction and common pathway	STX7	syntaxin 7	https://www.uniprot.org/uniprot/O15400	SNAP receptor activity	May be involved in protein trafficking from the plasma membrane to the early endosome (EE) as well as in homotypic fusion of endocytic organelles. Mediates the endocytic trafficking from early endosomes to late endosomes and lysosomes.
													intracellular protein transport
								STX8	physical interaction and common pathway	STX12	Syntaxin-12	https://www.uniprot.org/uniprot/Q86Y82	SNAP receptor activity	SNARE that acts to regulate protein transport between late endosomes and the trans-Golgi network. The SNARE complex containing STX6, STX12, VAMP4 and VTI1A mediates vesicle fusion (in vitro)
													intracellular protein transport
								STX8	physical interaction and common pathway	VTI1A	Vesicle transport through interaction with t-SNAREs homolog 1A	https://www.uniprot.org/uniprot/Q96AJ9	SNAP receptor activity	V-SNARE that mediates vesicle transport pathways through interactions with t-SNAREs on the target membrane. These interactions are proposed to mediate aspects of the specificity of vesicle trafficking and to promote fusion of the lipid bilayers. Involved in vesicular transport from the late endosomes to the trans-Golgi network. Along with VAMP7, involved in an non-conventional RAB1-dependent traf…
													autophagy
								ST8	common pathway	YKT6	Synaptobrevin homolog YKT6	https://www.uniprot.org/uniprot/O15498	SNAP receptor activity	Vesicular soluble NSF attachment protein receptor (v-SNARE) mediating vesicle docking and fusion to a specific acceptor cellular compartment. Functions in endoplasmic reticulum to Golgi transport; as part of a SNARE complex composed of GOSR1, GOSR2 and STX5. Functions in early/recycling endosome to TGN transport;
													protein transport
								STX8	physical intreraction	VPS18	Vacuolar protein sorting-associated protein 18 homolog	https://www.uniprot.org/uniprot/Q9P253	actin binding	Plays a role in vesicle-mediated protein trafficking to lysosomal compartments including the endocytic membrane transport and autophagic pathways.
													autophagy
								STX8	physical intreraction	VPS11	Vacuolar protein sorting-associated protein 11 homolog	https://www.uniprot.org/uniprot/Q9H270	protein-macromolecule adaptor activity	Plays a role in vesicle-mediated protein trafficking to lysosomal compartments including the endocytic membrane transport and autophagic pathways
													autophagy
								STX8	physical intreraction	SNAP29	synaptosome associated protein 29	https://www.uniprot.org/uniprot/O95721	SNAP receptor activity	SNAREs, soluble N-ethylmaleimide-sensitive factor-attachment protein receptors, are essential proteins for fusion of cellular membranes. SNAREs localized on opposing membranes assemble to form a trans-SNARE complex, an extended, parallel four alpha-helical bundle that drives membrane fusion. SNAP29 is a SNARE involved in autophagy through the direct control of autophagosome membrane fusion with t…
													exocytosis
								STX8	physical intreraction	HECTD3	HECT domain E3 ubiquitin protein ligase 3	https://www.uniprot.org/uniprot/Q5T447	ubiquitin-protein transferase activity	E3 ubiquitin ligases accepts ubiquitin from an E2 ubiquitin-conjugating enzyme in the form of a thioester and then directly transfers the ubiquitin to targeted substrates. Mediates ubiquitination of TRIOBP and its subsequent proteasomal degradation, thus facilitating cell cycle progression by regulating the turn-over of TRIOBP. Mediates also ubiquitination of STX8 (By similarity)
													proteasome-mediated ubiquitin-dependent protein catabolic process
								STX8	physical intreraction	NAPG	NSF attachment protein gamma	https://www.uniprot.org/uniprot/Q99747	syntaxin binding	Required for vesicular transport between the endoplasmic reticulum and the Golgi apparatus
													intracellular protein transport
								STX8	physical intreraction	WDR91	WD repeat-containing protein 91	https://www.uniprot.org/uniprot/A4D1P6	phosphatidylinositol 3-kinase regulator activity	Functions as a negative regulator of the PI3 kinase/PI3K activity associated with endosomal membranes via BECN1, a core subunit of the PI3K complex. By modifying the phosphatidylinositol 3-phosphate/PtdInsP3 content of endosomal membranes may regulate endosome fusion, recycling, sorting and early to late endosome transport
													regulation of cellular protein catabolic process
								STX8	physical intreraction	NAPA	Alpha-soluble NSF attachment protein	https://www.uniprot.org/uniprot/P54920	protein-containing complex binding	Required for vesicular transport between the endoplasmic reticulum and the Golgi apparatus (Probable). Together with GNA12 promotes CDH5 localization to plasma membrane
													intracellular protein transport
								STX8	physical intreraction	TG	thyroglobulin	https://www.uniprot.org/uniprot/P01266	hormone activity	Acts as a substrate for the production of iodinated thyroid hormones thyroxine (T4) and triiodothyronine (T3). The synthesis of T3 and T4 involves iodination of selected tyrosine residues of TG/thyroglobulin followed by their oxidative coupling in the thyroid follicle lumen. Following TG re-internalization and lysosomal-mediated proteolysis, T3 and T4 are released from the polypeptide backbone le…
													thyroid hormone generation
								STX8	physical intreraction	SEC24C	SEC24 homolog C, COPII coat complex component	https://www.uniprot.org/uniprot/P53992	SNARE binding	Component of the coat protein complex II (COPII) which promotes the formation of transport vesicles from the endoplasmic reticulum (ER). The coat has two main functions, the physical deformation of the endoplasmic reticulum membrane into vesicles and the selection of cargo molecules for their transport to the Golgi complex, plays a central role in cargo selection within the COPII complex and toge…
													antigen processing and presentation of exogenous peptide antigen via MHC class II
								STX8	physical intreraction	ACVR1	activin A receptor type 1	https://www.uniprot.org/uniprot/Q04771	protein serine/threonine kinase activity	On ligand binding, forms a receptor complex consisting of two type II and two type I transmembrane serine/threonine kinases. Type II receptors phosphorylate and activate type I receptors which autophosphorylate, then bind and activate SMAD transcriptional regulators. Receptor for activin. May be involved for left-right pattern formation during embryogenesis
													transforming growth factor beta receptor activity, type I
								STX8	physical intreraction	NSF	Vesicle-fusing ATPase	https://www.uniprot.org/uniprot/P46459	protein-containing complex binding	Required for vesicle-mediated transport. Catalyzes the fusion of transport vesicles within the Golgi cisternae. Is also required for transport from the endoplasmic reticulum to the Golgi stack. Seems to function as a fusion protein required for the delivery of cargo proteins to all compartments of the Golgi stack independent of vesicle origin. Interaction with AMPAR subunit GRIA2 leads to influen…
													exocytosis
								STX8	physical intreraction	VAMP4	Vesicle-associated membrane protein 4	https://www.uniprot.org/uniprot/O75379	membrane organization	Involved in the pathway that functions to remove an inhibitor (probably synaptotagmin-4) of calcium-triggered exocytosis during the maturation of secretory granules. May be a marker for this sorting pathway that is critical for remodeling the secretory response of granule.
													synaptic vesicle to endosome fusion
								STX8	physical intreraction	VAMP3	Vesicle-associated membrane protein 3	https://www.uniprot.org/uniprot/Q15836	SNAP receptor activity	SNARE involved in vesicular transport from the late endosomes to the trans-Golgi network.
													antigen processing and presentation of exogenous peptide antigen via MHC class I, TAP-dependent
