# Supplementary material for: Identification of Toxocara canis Antigen-Interacting Partners by Yeast Two-Hybrid Assay and a Putative Mechanism of These Host–Parasite Interactions
Source: Pathogens. 2021 Jul 28;10(8):949. doi: 10.3390/pathogens10080949 (PMC8398310; doi:10.3390/pathogens10080949)
Supplement: Supplementary file 1 [file pathogens-10-00949-s001.zip › Supplementary File S1.xlsx]

## Sheet: Arkusz1
File S1. GO annotations of identified T. canis interacting proteins
Bait	Prey	Prey Protein full name [alternative akronyms]		Molecular function	Biological Process	Cellular component
Tc-MUC-3	TSPAN13	tetraspanin 13 [NET6; NET-6; TM4SF13]	https://www.uniprot.org/uniprot/O95857	calcium channel regulator activity	regulation of calcium ion transmembrane transport	membrane
	SMIM30	small integral membrane protein 30 [LINC00998]	https://www.uniprot.org/uniprot/A4D0T7			Membrane
	POLR2G	RNA polymerase II subunit G [RPB7; RPB19; hRPB19; hsRPB7]	https://www.uniprot.org/uniprot/P62487	DNA-directed 5'-3' RNA polymerase activity	7-methylguanosine mRNA capping	Nucleus
				single-stranded DNA binding	apoptotic process
				single-stranded RNA binding	fibroblast growth factor receptor signaling pathway
				translation initiation factor binding	mRNA splicing, via spliceosome
					nuclear-transcribed mRNA catabolic process, exonucleolytic
					positive regulation of nuclear-transcribed mRNA poly(A) tail shortening
					positive regulation of translational initiation
					positive regulation of viral transcription
					regulation of gene silencing by miRNA
					RNA metabolic process
					snRNA transcription by RNA polymerase II
					somatic stem cell population maintenance
					transcription, DNA-templated
					transcription by RNA polymerase II
					transcription-coupled nucleotide-excision repair
					transcription elongation from RNA polymerase II promoter
					transcription initiation from RNA polymerase II promoter
	ADGRF5	adhesion G protein-coupled receptor F5 [GPR116; KPG_001]	https://www.uniprot.org/uniprot/Q8IZF2	G protein-coupled receptor activity	cell surface receptor signaling pathway	membrane
				protein binding	energy reserve metabolic process
					erythrocyte development
					fat cell differentiation
					glomerular filtration
					glucose homeostasis
					G protein-coupled receptor signaling pathway
					negative regulation of macrophage activation
					pharyngeal arch artery morphogenesis
					positive regulation of phospholipid biosynthetic process
					surfactant homeostasis
	UQCRFS1	ubiquinol-cytochrome c reductase, Rieske iron-sulfur polypeptide 1	https://www.uniprot.org/uniprot/P47985	2 iron, 2 sulfur cluster binding	mitochondrial electron transport, ubiquinol to cytochrome c	Mitochondrion inner membrane
		[RIP1; RIS1; RISP; UQCR5; MC3DN10]		metal ion binding	mitochondrial respiratory chain complex III assembly
				oxidoreductase activity	respiratory electron transport chain
				ubiquinol-cytochrome-c reductase activity
				protein binding
	AGR3	anterior gradient 3, protein disulphide isomerase family member	https://www.uniprot.org/uniprot/Q8TD06	dystroglycan binding	negative regulation of cell death	Endoplasmic reticulum
		[AG3; AG-3; HAG3; hAG-3; BCMP11; PDIA18]
	DAZAP2	DAZ associated protein 2 [PRTB]	https://www.uniprot.org/uniprot/Q15038	identical protein binding	positive regulation of protein serine/threonine kinase activity	Nucleus
				mitogen-activated protein kinase kinase kinase binding		Cytoplasm
				protein serine/threonine kinase activator activity
				receptor tyrosine kinase binding
				WW domain binding
	TMEM199	Transmembrane protein 199	https://www.uniprot.org/uniprot/Q8N511	protein binding	cellular iron ion homeostasis	Endoplasmic reticulum
					cellular response to increased oxygen levels
					lysosomal lumen acidification
					lysosomal protein catabolic process
					vacuolar proton-transporting V-type ATPase complex assembly
	PP2D1	protein phosphatase 2C like domain containing 1	https://www.uniprot.org/uniprot/A8MPX8	magnesium-dependent protein serine/threonine phosphatase activity	protein dephosphorylation
				protein serine/threonine phosphatase activity
Tc-CTL-1	SLC44A1	solute carrier family 44 member 1 [CD92; CTL1; CDW92; CHTL1; CONATOC]	https://www.uniprot.org/uniprot/Q8WWI5	choline transmembrane transporter activity	choline catabolic process	mitochondrion outer membrane
				transmembrane transporter activity	choline transport	membrane
					phosphatidylcholine biosynthetic process
					transmembrane transport
					transport across blood-brain barrier
	SELENOP	selenoprotein P [SeP; SELP; SEPP; SEPP1]	https://www.uniprot.org/uniprot/P49908	selenium binding	brain development	secreted
					locomotory behavior
					platelet degranulation
					post-embryonic development
					regulation of growth
					response to oxidative stress
					selenium compound metabolic process
					sexual reproduction
	JAGN1	jagunal homolog 1 [SCN6; GL009]	https://www.uniprot.org/uniprot/Q8N5M9	protein binding	cellular response to tunicamycin	Endoplasmic reticulum
					defense response to fungus
					endoplasmic reticulum organization
					exocytosis
					granulocyte colony-stimulating factor signaling pathway
					negative regulation of insulin secretion involved in cellular response to glucose stimulus
					neutrophil differentiation
					neutrophil mediated immunity
					neutrophil migration
					protein transport
					vesicle-mediated transport
	CTSB	cathepsin B [APPS; CPSB; RECEUP]	https://www.uniprot.org/uniprot/P07858	collagen binding	cellular response to thyroid hormone stimulus	secreted
				cysteine-type endopeptidase activity	collagen catabolic process
				cysteine-type peptidase activity	epithelial cell differentiation
				peptidase activity	neutrophil degranulation
				proteoglycan binding	proteolysis
				protein binding	proteolysis involved in cellular protein catabolic process
					regulation of apoptotic process
					regulation of catalytic activity
					toll-like receptor signaling pathway
	ANKHD1	ankyrin repeat and KH domain containing 1 [MASK; MASK1; VBARP; PP2500]	https://www.uniprot.org/uniprot/Q8IWZ3	RNA binding	innate immune response	cytoplasm
				protein binding
Tc-TES-26	STX-8	Syntaxin 8 [CARB]	https://www.uniprot.org/uniprot/Q9UNK0	chloride channel inhibitor activity	cellular response to interferon-gamma	membrane
				SNAP receptor activity	early endosome to late endosome transport
				SNARE binding	endosome to lysosome transport
				syntaxin binding	intracellular protein transport
				ubiquitin protein ligase binding	regulation of protein localization to plasma membrane
				protein binding	vesicle docking
					vesicle fusion
	CRISP2	Cysteine rich secretory protein 2 [CT36; TPX1; TSP1; GAPDL5]	https://www.uniprot.org/uniprot/P16562		cell-cell adhesion	secreted
